# Supplementary material for: Managing Breakthrough Fungal Infections in Hematologic Patients: Determinants and Practical Management from a Latin American Perspective on Behalf of INFOCUS LATAM–ISHAM Working Group
Source: Microorganisms. 2026 Apr 16;14(4):904. doi: 10.3390/microorganisms14040904 (PMC13118672; doi:10.3390/microorganisms14040904)
Supplement: Supplementary file 1 [file microorganisms-14-00904-s001.zip]

Archive with 1 entries (1 files):
- microorganisms-4202685-supplementary.pdf
